# Supplementary material for: Cross-Entropy as a Metric for the Robustness of Drone Swarms
Source: Entropy (Basel). 2020 May 27;22(6):597. doi: 10.3390/e22060597 (PMC7517137; doi:10.3390/e22060597)
Supplement: Supplementary file 1 [file entropy-22-00597-s001.zip]

Archive with 7 entries (5 files):
- entropy-795802-Supplementary/
- entropy-795802-Supplementary/Entropy/
- entropy-795802-Supplementary/Entropy/grid-debug.mp4
- entropy-795802-Supplementary/Entropy/grid.mp4
- entropy-795802-Supplementary/Entropy/simple-debug.mp4
- entropy-795802-Supplementary/Entropy/simple.mp4
- entropy-795802-Supplementary/Entropy/Thumbs.db
